# Supplementary material for: Adherence to Mediterranean Diet Among Prediabetic Patients in East Jerusalem
Source: Nutrients. 2025 May 23;17(11):1777. doi: 10.3390/nu17111777 (PMC12157735; doi:10.3390/nu17111777)
Supplement: Supplementary file 1 [file nutrients-17-01777-s001.zip]

Archive with 1 entries (1 files):
- nutrients-3636259-supplementary.pdf
